# Supplementary material for: Establishing Sex-Dependent Reference Intervals for KL-6 in Danish Adults
Source: Diagnostics (Basel). 2023 Jun 2;13(11):1951. doi: 10.3390/diagnostics13111951 (PMC10253194; doi:10.3390/diagnostics13111951)
Supplement: Supplementary file 1 [file diagnostics-13-01951-s001.zip]

Archive with 1 entries (1 files):
- diagnostics-2389539-supplementary.docx
